# Supplementary material for: Multiple Dosing and Preactivation of Mesenchymal Stromal Cells Enhance Efficacy in Established Pneumonia Induced by Antimicrobial-Resistant Klebsiella pneumoniae in Rodents
Source: Int J Mol Sci. 2023 Apr 29;24(9):8055. doi: 10.3390/ijms24098055 (PMC10179238; doi:10.3390/ijms24098055)
Supplement: Supplementary file 1 [file ijms-24-08055-s001.zip]

Archive with 1 entries (1 files):
- ijms-2223057-supplementary.pdf
